# Supplementary material for: Tossing the coin of extended-spectrum β-lactamase: prevalence of extended-spectrum β-lactamase-producing Klebsiella pneumoniae isolated from patients with sepsis
Source: Access Microbiol. 2025 Feb 19;7(2):000962.v3. doi: 10.1099/acmi.0.000962.v3 (PMC11840160; doi:10.1099/acmi.0.000962.v3)
Supplement: Uncited Supplementary Material 1. [file acmi-7-00962-s001.xlsx]

## Sheet: Data Set
S/N	STUDY No	GENDER	AGE (YEARS)		ANTIMICROBIAL SUSCEPTIBILITY PROFILE																												ESBL PHENOTYPE
					AMC		CTX		CAZ		CRO		CIP		AK		CXM		IMP		C		CN		TPZ		FEP		SXT		PRL
				HOSPITAL UNIT	DIAMETER (mm)	PROFILE	DIAMETER (mm)	PROFILE	DIAMETER (mm)	PROFILE	DIAMETER (mm)	PROFILE	DIAMETER (mm)	PROFILE	DIAMETER (mm)	PROFILE	DIAMETER (mm)	PROFILE	DIAMETER (mm)	PROFILE	DIAMETER (mm)	PROFILE	DIAMETER (mm)	PROFILE	DIAMETER (mm)	PROFILE	DIAMETER (mm)	PROFILE	DIAMETER (mm)	PROFILE	DIAMETER (mm)	PROFILE
1	BA01	M	18-27	ICU	18	S	21	R	20	I	24	S	18	I	17	S	21	I	26	S	6	R	17	S	6	R	28	S	6	R	6	R	Positive			% of ESBL	10/30 =	0.33		16/30	53
2	BA02	M	18-27	ICU	6	R	31	S	22	S	28	S	28	S	17	S		R	28	S	6	R	16	S	8	R	12	R	6	R	7	R	Negative
3	BA03	M	28-37	ICU	16	I	30	S	21	S	25	S	26	S	8	R	20	I	25	S	7	R	16	S	7	R	8	R	6	R	8	R	Negative
4	BA04	F	18-27	UCI	15	I	6	R	6	R	6	R	13	R	9	R	6	R	24	S	6	R	6	R	13	R	7	R	6	R	6	R	Positive
5	BA05	M	38-47	ID	14	I	7	R	6	R	6	R	17	I	18	S	6	R	27	S	26	S	8	R	19	I	6	R	7	R	6	R	Negative				ESBL Positive	53
6	BA06	F	18-27	ICU	15	I	6	R	18	I	8	R	15	R	10	R	6	R	17	R	20	S	15	S	6	R	15	R	6	R	6	R	Positive				ESBL Negative	47
7	BA07	F	18-27	ICU	6	R	9	R	7	R	10	R	24	S	6	R	6	R	30	S	25	S	6	R	22	S	6	R	7	R	7	R	Negative
8	BA08	M	18-27	UCI	16	I	30	S	16	R	10	R	12	R	6	R	21	I	20	I	6	R		R	6	R	16	R	22	S	6	R	Positive
9	BA09	F	28-37	ID	14	I	6	R	6	R		R	13	R	26	S	6	R	26	S	6	R	6	R	6	R	6	R	6	R	7	R	Positive
10	BA010	M	28-37	ICU	17	I	20	R	19	I	20	I	6	R	10	R	12	R	23	S	6	R	16	S	7	R	6	R	6	R	6	R	Positive
11	BA011	M	28-37	UCI	10	R	6	R	7	R	6	R	23	S	18	S	6	R	24	S	9	R	10	R	20	I	7	R	7	R	7	R	Negative
12	BA012	M	28-37	ICU	6	R	6	R	6	R	9	R	6	R	6	R	7	R	23	S	27	S	8	R	18	I	6	R	6	R	6	R	Positive
13	BA013	M	28-37	ICU	6	R	6	R	6	R	6	R	8	R	7	R	8	R	26	S	25	S	9	R	19	I	14	R	6	R	6	R	Negative
14	BA014	F	18-27	UCI	18	S	12	R	12	R	6	R	13	R	8	R	6	R	26	S	14	I	16	S	6	R	6	R	6	R	6	R	Positive
15	BA015	M	28-37	ID	12	R	6	R	8	R	8	R	6	R	11	R	6	R	24	S	12	R	6	R	7	R	7	R	6	R	7	R	Positive
16	BA016	M	18-27	UCI	11	R	22	R	18	I	24	S	6	R	6	R	13	R	30	S	6	R	17	S	6	R	8	R	6	R	6	R	Positive
17	BA017	M	28-37	ICU	16	I	6	R	6	R	6	R	17	I	22	S	7	R	30	S	6	R	20	S	10	R	8	R	6	R	7	R	Negative
18	BA018	M	28-37	ID	8	R	6	R	6	R	6	R	6	R	13	R	6	R	25	S	20	S	6	R	15	R	6	R	6	R	6	R	Positive
19	BA019	F	18-27	ICU	9	R	6	R	6	R	6	R	13	R	6	R	6	R	12	R	26	S	7	R	7	R	8	R	6	R	6	R	Negative
20	BA020	F	58-67	ICU	14	I	6	R	6	R	6	R	6	R	7	R	6	R	25	S	23	S	6	R	6	R	8	R	6	R	7	R	Positive
21	BA021	F	28-37	UCI	6	R	6	R	22	S	28	S	6	R	8	R	24	S	27	S	27	S	17	S	24	S	6	R	9	R	6	R	Negative
22	BA022	F	58-67	UCI	6	R	6	R	6	R	6	R	20	I	19	S	6	R	28	S	25	S	6	R	17	R	12	R	6	R	6	R	Negative
23	BA023	M	38-47	ICU	6	R	6	R	8	R	6	R	6	R	18	S	6	R	30	S	6	R	6	R	18	I	6	R	7	R	6	R	Positive
24	BA024	F	18-27	ICU	6	R	6	R	9	R	6	R	9	R	6	R	6	R	12	R	17	I		R	6	R	7	R	8	R	6	R	Negative
25	BA025	M	28-37	UCI	12	R	6	R	6	R	6	R	9	R	20	S	6	R	23	S	6	R	6	R	7	R	6	R	6	R	6	R	Positive
26	BA026	F	28-37	ID	12	R	6	R	6	R	6	R	7	R	10	R	6	R	28	S	6	R		R	20	I	14	R	7	R	6	R	Positive
27	BA027	M	18-27	ICU	6	R	6	R	6	R	6	R	6	R	6	R	6	R	27	S	25	S	15	S	21	S	8	R	6	R	6	R	Negative
28	BA028	M	28-37	UCI	15	I	6	R	6	R	10	R	19	I	19	S	6	R	26	S	29	S	22	S	6	R	6	R	6	R	7	R	Positive
29	BA029	F	38-47	ID	15	I	6	R	11	R	6	R	21	S	18	S	6	R	20	I	6	R	9	R	19	I	6	R	6	R	6	R	Negative
30	BA030	F	48-57	ICU	13	R	7	R	11	R	6	R	16	I	17	S	6	R	25	S	6	R	9	R	16	R	7	R	6	R	7	R	Positive
					KEY
					ABBREVIATION	DRUG
					AMC	Amoxicillin-clavulanic acid
					CTX	Cefotaxime					M	17
					CAZ	Ceftazidime					F	13
					CRO	Ceftriaxone
					CIP	Ciprofloxacin
					AK	Amikacin
					CXM	Cefixime
					IMP	Imipenem
					C	Chloramphenicol
					CN	Gentamicin
					FEP	Cefepime
					TPZ	Piperacillin-tazobactam
					SXT	Sulfamethaxole-trimethoprim
					PRL	Piperacillin

## Sheet: Resistance Profile
	R	I	S
AMC	<=13	14-17	>=18
CTX	<=22	23-25	>=26
CAZ	<=17	18-20	>=21
CRO	<=19	20-22	>=23
CIP	<=15	16-20	>=21
AK	<=14	15-16	>=17
CXM	<=14	15-22	>=23
IMP	<=19	20-22	>=23
C	<=12	13-17	>=18
CN	<=12	13-14	>=15
TPZ	<=17	18-20	>=21
FEP	0	0	>=25
SXT	<=10	11-15	>=16
PRL	<=17	18-20	>=21

## Sheet: Double-disk synergy test
						Type	%
						ESBL Positive	53.33
						ESBL Negative	46.67

## Sheet: RIS Figure
S/N	CLASS	DRUGS	R	I	S
1	Penicillins	J01CA12	1	0	0
2	Beta lactamase inhibitors	AMC	0.390625	0.546875	0.0625
3		TZP	0.230769	0.512821	0.25641
4	2nd Generation Cephalosporins	CXM	0.893333	0.0666667	0.04
5	3rd Generation Cephalosporins	CTX	0.903101	0.0193798	0.0775194
6		CAZ	0.714286	0.206349	0.0793651
7		CRO	0.830508	0.0169492	0.152542
8	4th Generation cephalosporins	FEP	0.935484	0	0.0645161
9	Sulphonamides	SXT	0.941176	0.0196078	0.0392157
10	Aminoglycosides	CN	0.603175	0.031746	0.365079
11		AK	0.190476	0.166667	0.642857
12	Phenicols	C	0.581081	0.027027	0.391892
13	Fluoroquinolones	CIP	0.451613	0.290323	0.258065
14	Carbapenem	IMP	0.133333	0.133333	0.733333

## Sheet: Sheet5
22				18-27	11
27				28-37	13
32				38-47	3
19				48-57	1
42				58-67	2
22
18
23
31
35
30
28
28
26
30	29	Median
23	28	Mode
28	31	Mean
32		Interquartile range
19
58
35
59
40
19
32
28
18
33
40
53
